# Supplementary material for: Longitudinal co-variations between inflammatory cytokines, lung function and patient reported outcomes in patients with asthma
Source: PLoS One. 2017 Sep 15;12(9):e0185019. doi: 10.1371/journal.pone.0185019 (PMC5600400; doi:10.1371/journal.pone.0185019)
Supplement: S1 Dataset — (XLSX) [file pone.0185019.s001.xlsx]

## Sheet: Blad1
										Patient-reported outcomes
	Background factors				Treatment		Cytokines		Lung function	Sickness items					Sickness behaviour	Self-rated health	Asthma-related quality of life
id	time	women	age	BMI	steroid (μg/d)	LTRA (10mg)	IL-6 (pg/m)L	IL-5 (pg/mL)	FEV1 (%predicted)	energy	sleep	memory	fitness	appetite	Sickness total score	SRH	mAQLQ
A01	1	0	62	28.36752	200	0	7.88	3.56	70.2981	4	4	3	4	4	4.2	3	4.2625
A01	2				200	0										3
A01	3				200	0									4.4	4
A01	4				200	0										3
A01	5				200	0	7.51	3.56	74.5662						4	4	6.41667
A02	1	1	33	18.50777	200	0	7.72	3.56	84.0626	2	6	3	2	7	4	2	6.69167
A02	2				0	0										2
A02	3				0	0									3.2	2	6.9375
A02	4				0	0										2
A02	5				0	0	11.34	3.56	88.3661						4	2	6.72083
A03	1	1	39	25.0995	800	0	6.05	3.56	83.1663	4	4	5	6	6	3	2	6.81667
A03	2				800	0										1
A03	3				800	0									2	2	6.86667
A03	4				400	0										1
A03	5				800	0	6.21	3.56	87.9529						2.4	1	6.91667
A04	1	1	22	24.60938	400	0	6	3.56	85.9937	5	2	5	4	6	3.6	1	6.09167
A04	2				800	0										3
A04	3				800	0									4.8	2	4.82083
A04	4				800	0										3
A04	5				800	0	6.76	3.56	87.6422						4	3	5.1875
A05	1	0	27	22.28259	400	0	10.28	4.59	79.984	5	4	7	4	7	2.6	1	6.775
A05	2				800	0										2
A05	3				400	0									1.8	1	6.05417
A05	4				800	0										1
A05	5				800	0	11.99	4.63	80.6308						2.4	1	6.9
A06	1	1	52	32.48863	400	0	9.88	3.7	64.5978	4	6	6	3	5	3.2	3	4.4625
A06	2				800	0										3
A06	3				800	0									2.4	2	5.325
A06	4				800	1										2
A06	5				800	1	11.03	3.71	78.5561						3	2	5.5875
A07	1	1	63	32.45568	800	0	13.22	3.56	66.3818	5	5	6	4	7	2.6	2	5.41667
A07	2				800	1										2
A07	3				400	1									3.6	3	5.97917
A07	4				800	1										2
A07	5				800	0	27.84	3.78	63.4776						2.4	2	5.05833
A08	1	0	55	29.30313	400	0	9.14	26.65	80.0049	7	7	7	5	5	1.8	2	5.81667
A08	2				200	0										2
A08	3				150	0									2.2	2	5.93333
A08	4				235	0										2
A08	5				400	0	10.27	17.95	75.8709						2.2	1	6.16667
A09	1	1	30	32.03987	400	0	27.69	3.56	70.8132	4	3	3	3	5	4.4	2
A09	2				800	0										4
A09	3				800	1									5.4	3
A09	4				800	1										2
A09	5				800	1	12.16	3.56	79.6648						4.8	2
A10	1	1	37	21.88708	200	0	8.74	3.95	93.3726	3	4	5	4	5	3.8	3	6.14167
A10	2				0	0										4
A10	3				0	0									5	3	5.8625
A10	4				0	0										3
A10	5				0	0	8.84	3.69	95.3714						3	2	6.37083
A11	1	1	60	28.60476	400	0	12.17	3.56	55.8617	6	6	5	5	5	2.6	2	5.1875
A11	2				400	0										2
A11	3				800	0									2	2	5.33333
A11	4				600	0										2
A11	5				800	1	10.77	3.56	60.391						2	2	5.875
A12	1	1	35	25.50362	400	0	5	3.56	119.6	6	3	5	5	6	3	2	4.95417
A12	2				200	0										1
A12	3				0	0									3	1	5.47083
A12	4				0	0										2
A12	5				0	0	6.06	3.56	118.244						3.4	2	6.06667
A13	1	1	29	26.21882	400	0	6.56	3.72	90.6974	5	4	4	5	5	3.4	2	6.40417
A13	2				400	0										2
A13	3				400	0									4.6	2	6.80417
A13	4				210	0										2
A13	5				200	0	9.81	3.56	94.8075						3.4	2	6.78333
A14	1	0	29	27.70083	400	0	11.6	3.56	81.45	4	4	4	2	6	4	2	3.9
A14	2				400	0										2
A14	3				200	0									3.4	5	4.70417
A14	4				0	0										2
A14	5				400	0	9.27	3.56	82.1794						3.4	2	5.78333
A15	1	1	56	30.73061	400	0			110.977	2	1	5	2	4	5.2	4	3.03333
A15	2				200	0										2
A15	3				0	0									5.8		2.35833
A15	4					0										4
A15	5				0	0
A16	1	1	31	25.01352	200	0	6.27	3.56	97.3894	4	5	6	5	6	2.8	1	6.56667
A16	2				180	0										1
A16	3				200	0									3.2	2	6.44167
A16	4				200	0										2
A16	5				200	0	7.29	3.56	93.6021						3.4	2	5.75417
A17	1	0	30	24.72452	200	0	10.59	3.56	77.832	5	4	4	3	7	3.4	2	6.4125
A17	2				400	0										2
A17	3				200	0									3.6	2	6.64167
A17	4				0	0										2
A17	5				0	0	8.58	3.56	75.4472						3.6	2	6.75417
A18	1	1	56	28.54828	800	0	9.62	10.23	78.961	7	4	6	4	7	2.4	1	5.65417
A18	2				800	1										2
A18	3				1600	1									3.4	2	5.1
A18	4				1600	1										4
A18	5				1600	1	9.82	9.2	73.4263						2.8	2	5.56667
A19	1	1	40	30.48316	400	0	7.34	3.56	66.2356	4	6	5	3	6	3.2	2	5.67917
A19	2				800	0										2
A19	3				800	0									4.2	2	6.47083
A19	4				800	0										3
A19	5				800	1	18.1	3.56	72.5138						3.8	2	5.5375
A20	1	0	20	20.00657	800	0	9	3.56	63.2819	6	6	6	4	6	2.4	2	5.55833
A20	2				800	1										2
A20	3				800	1									2.4	2	6.45417
A20	4				800	1										2
A20	5				800	1	6.7	3.56	73.5495						3	1	6.51667
B01	1	0	33	25.39343	800	0	7.77	3.56	88.6851	5	3	6	3	6	3.4	2	6.49167
B01	2				800	0										1
B01	3				1000	1									3.8	2	6.7875
B01	4				800	1										2
B01	5				800	1	5.21	3.56	93.4789						3.6	2	7
B02	1	0	52	29.06593	400	0			96.2846	6	4	5	5	5	3	2	5.27917
B02	2					0
B02	3					0
B02	4					0
B02	5					0
B03	1	0	46	23.93899	200	0	12.44	3.56	70.2795	6	6	5	6	6	2.2	2	5.6375
B03	2				400	0										1
B03	3				400	0									2.8	2	5.47083
B03	4				480	0										2
B03	5				400	0	7.48	3.56	65.0736						2.4	2	6.51667
B04	1	1	20	20.68515	800	0	33.96	3.56	90.8902	5	6	4	3	6	3.2	2	4.6375
B04	2				800	0										3
B04	3				800	1									2.8	1	6.73333
B04	4				800	1										2
B04	5				800	1	8.09	3.56	85.6965						3	1	6.76667
B05	1	1	50	27.28175	1200	0	8.23	3.56	84.984	4	5	4	2	4	4.2	2	4.95
B05	2				800	1										2
B05	3				800	1									3.2	2	5.67083
B05	4				800	1										2
B05	5				800	0	7.24	3.56	81.7154						3.6	2	5.675
B06	1	0	33	34.33963	200	0	7.75	3.56	70.7104	7	7	7	3	7	1.8	2	6.65
B06	2				800	0										2
B06	3				1600	0									2	2	6.75
B06	4				800	0										2
B06	5				400	0	9.49	3.56	61.9517						1.8	2	6.85
B07	1	0	47	27.16692	800	0	12.04	3.56	69.0705	6	6	6	5	7	2	1	6.75417
B07	2				800	1										1
B07	3				800	1									2.8	2	6.20833
B07	4				800	1										2
B07	5				800	1	15.54	3.57	62.5952						2.6	2	6.81667
B08	1	0	56	27.4406	800	0	12.41	3.56	57.4835	4	2	4	4	6	4	2	4.02917
B08	2				800	1										3
B08	3				800	1									4.2	2	5.10417
B08	4				800	0										2
B08	5				800	0	11.92	3.56	70.548						3.2	2	5.88333
B09	1	0	45	26.21641	400	0	6.09	3.56	95.9861	5	3	4	3	6	3.8	2	6.81667
B09	2				200	0										2
B09	3				200	0									3.8	2	6.86667
B09	4				0	0										3
B09	5				125	0	7.66	3.56	91.3039						3.8	3	6.00417
B10	1	0	36	25.61728	400	0	7.99	3.56	89.1301	4	3	6	5	6	3.2	2	6.7
B10	2				400	0										2
B10	3				200	0									2.8	2	6.80417
B10	4				200	0										2
B10	5				200	0	10.34	3.56	84.6736						3.4	2	6.65833
B11	1	1	28	23.38869	400	0	9.89	3.56	86.6915	5	6	5	4	5	3	2	6.45
B11	2				440	0										1
B11	3				400	0									3	1	6.95
B11	4				260	0										1
B11	5				200	0	10.17	3.56	81.4375						2.75	1	7
B12	1	0	45	28.59676	800	0	8.56	3.56	74.8079	5	5	5	5	5	3	2	4.875
B12	2				400	0										2
B12	3				400	0									2.6	1	5.39167
B12	4				500	0										3
B12	5				200	0	7.56	3.56	68.3958						2.6	2	5.34583
B13	1	1	45	23.5078	400	0	5.95	3.56	105.685	2	4	5	3	2	4.8	4	6.13333
B13	2				200	0										4
B13	3				200	0									4.5	4	7
B13	4				200	0										4
B13	5				200	0	5.35	5.75	96.0769						4.6	5
B14	1	0	44	26.31579	800	0	7.64	3.83	67.9994	4	5	5	5	5	3.2	3	4.21667
B14	2				800	0										3
B14	3				800	0									3.6	3	5.23333
B14	4				800	0										3
B14	5				800	0	8.69	4.71	67.9994						3	2	6.08333
C01	1	0	27	26.52851	800	0	4.29	3.56	103.381	4	6	5	5	5	3	2	5.81667
C01	2				800	0										2
C01	3				400	0									2.6	2	6.3125
C01	4				240	0										2
C01	5				400	0	4.78	3.56	98.7518						2.4	2	6.58333
C02	1	1	38	32.29787	800	0	11.89	3.83	101.345	5	6	5	4	5	3	2	5.94167
C02	2				400	0										2
C02	3				400	0									3.4	3	5.8
C02	4				400	0										2
C02	5				400	0	9.99	3.56	89.0882						3.6	2	5.70417
C03	1	0	26	22.53086	400	0	4.58	3.56	88.801	5	5	5	4	6	3	1	5.7
C03	2				200	0										2
C03	3				200	0									2.4	2
C03	4				400	0										2
C03	5				400	0	3.96	3.67	89.0186						2.6	2	6.7
C04	1	1	35	20.93664	200	0	9.3	3.56	73.16	7	6	6	7	7	1.4	2	5.42083
C04	2				200	0										1
C04	3				200	0									2	2	5.30417
C04	4				350	0										2
C04	5				260	0	10.27	4.23	73.16						1.6	1	5.97083
C05	1	0	38	30.18959	400	0	5.61	11.36	70.8561	4	6	6	3	5	3.2	4	5.57917
C05	2				400	0										3
C05	3				400	0									2.8	2	6.04167
C05	4				400	0										2
C05	5				400	0	5.52	4.55	74.1466						3.8	2	6.29167
C06	1	0	43	36.33218	1600	0	15.19	3.56	82.473	3	5	4	3	4	4.2	3	4.6625
C06	2				1600	1										4
C06	3				1600	1									3	2	6.25
C06	4				1600	1										3
C06	5				1600	0	10.95	3.56	81.1763						3.6	2	5.90833
C07	1	1	41	22.83951	200	0	6.46	3.56	95.8061	4	4	4	4	5	3.8	2	5.2875
C07	2				200	0										2
C07	3				200	0									4.6	2	5.59583
C07	4				200	0										3
C07	5				500	0	5.38	3.56	98.567						4.4	3	4.10833
C08	1	1	63	24.16716	600	0	9.9	3.56	81.4389	5	7	5	5	6	2.4	2	5.79167
C08	2				800	1										1
C08	3				800	1									1.6	1	6.6375
C08	4				800	1										1
C08	5				800	1	8.78	3.56	80.6669						2	2	6.57083
D01	1	0	50	24.30724	400	0	7.75	3.56	90.8233	5	6	4	6	6	2.6	2	6.08333
D01	2				800	0										2
D01	3				800	0									3	2	6.15
D01	4				400	0										2
D01	5				600	0	5.75	3.56	102.012						2.6	2	6.3875
D02	1	0	46	26.88094	200	0	8.29	3.56	93.7554	3	4	4	2	7	4	3	4.2
D02	2				0	0										3
D02	3				0	0									3.8	2	5.60833
D02	4				100	0										3
D02	5				100	0	8.94	20.26	92.2184						2.8	2	5.6
D03	1	1	58	24.76757	1600	0	13.53	3.56	55.9743	7	6	5	4		2.5	2	4.5125
D03	2				800	1										2
D03	3				800	0									3	2	6.38333
D03	4				800	0										2
D03	5				400	0	11.75	3.56	54.1085						2.6	2	5.97083
D04	1	1	60	27.1809	400	0	10.96	4.35	90.3369	6	5	6	5	5	2.6	2	5.22083
D04	2				200	0										2
D04	3				400	0									2.4	2
D04	4				200	0										2
D04	5				400	0	9.88	3.75	87.3751						2.2	2
D05	1	0	42	24.85907	400	0	7.37	3.94	77.6488	6	6	4	6	6	2.4	1	6.91667
D05	2				200	0										1
D05	3				200	0									2.2	1	6.71667
D05	4				400	0										1
D05	5				200	0	4.66	3.56	77.6488						2.8	2	7
D06	1	1	51	43.20821	1600	0	180.54	3.56	95.0644	4	5	6	4	7	2.8	2	6
D06	2				400	1										2
D06	3				700	0									2.8	2	6.86667
D06	4				600	0										2
D06	5				400	0	184.64	3.56	92.258						2.8	2	6.95
D08	1	0	34	29.32099	1600	0			80.3868	4	2	6	3	3	4.4	3	4.45833
D08	2				1600	1										3
D08	3					0
D08	4					0
D08	5					0
D09	1	1	47	21.98989	400	0	5.58	3.56	76.609	5	6	5	5	6	2.6	2	5.5875
D09	2				600	0										2
D09	3				700	0									2.4	2	5.8875
D09	4				500	1										1
D09	5				800	1	5.32	3.56	83.0212						2.8	2	5.11667
E01	1	0	60	24.65591	200	0	5.29	30.53	56.6307	3	3	6	2	6	4	2	6.70417
E01	2				350	0										2
E01	3				200	0									4	2	6.25833
E01	4				200	0										2
E01	5				225	0	5.42	19.2	57.6698						4	3	4.70417
E02	1	0	40	22.43767	200	0	5.18	3.56	77.0572	5	6	6	3	7	2.6	1	6.85417
E02	2				400	0										2
E02	3				400	0									2.2	1	6.85417
E02	4				400	0										2
E02	5				400	0	5.5	3.56	71.5821						2	1	7
E04	1	1	32	39.88643	200	0	16.73	32.52	100.589	5	4	3	3	7	3.6	2	6.23333
E04	2				400	0										3
E04	3				400	0									2.4	2	5.80833
E04	4				800	0										2
E04	5				800	1	16.94	30.31	96.2272						2.4	2	6.60833
E05	1	1	62	35.54688	400	0	9.61	3.56	83.4725	3	3	3	1	7	4.6	4	5.91667
E05	2				800	0										2
E05	3				800	0									4	4	6.1875
E05	4				800	0										4
E05	5				800	0	8.25	3.56	83.8699						3.8	4	6.31667
E06	1	1	45	37.65422	800	0	11.87	3.56	95.5165	5	5	5	5	5	3	2	6.65
E06	2				400	0										2
E06	3				200	0									2.8	2	4.85833
E06	4				400	0										2
E06	5				800	0	12.13	3.56	82.5997						3	2	6.78333
E07	1	0	56	31.40767		0
E07	2
E07	3
E07	4
E07	5
E08	1	1	39	29.7339	800	0	8.5	3.74	101.25	5	6	6	4	5	2.8	2	6.12917
E08	2				400	0										3
E08	3				400	0									2.6	2	5.5875
E08	4				400	0										2
E08	5				400	0	7.34	3.56	104.646						2.2	1	5.9125
E09	1	1	47	22.54658	400	0	22.13	5.44	80.7144	6	6	6	6	7	1.8	2	5.1875
E09	2				400	0										2
E09	3				400	0									2	2	6.09583
E09	4				400	0										3
E09	5				400	0	11.16	4.78	73.1582						2	2	5.50833
E11	1	0	58	24.72518	200	0	9.72	3.56	85.8508	5	5	5	5	5	3	2	5.54167
E11	2				220	0										2
E11	3				200	0									3	2	5.9375
E11	4				200	0										1
E11	5				200	0	7	3.56	96.9283						3	2	6.66667
E12	1	0	24	21.4996	200	0	4.58	3.65	84.8946	4	4	5	2	6	3.8	3	5.02917
E12	2				400	0										2
E12	3				400	0									3.6	2	4.95
E12	4				400	0										1
E12	5				400	0	7.34	3.56	102.966						2.4	1	6.95
E13	1	1	56	27.58733	800	0	11.9	3.56	72.1135	5	4	5	5	6	3	3	4.69167
E13	2				400	0										2
E13	3				200	0									3.4	2	6.325
E13	4				0	0										3
E13	5				0	0	11.84	3.56	70.5792						3.8	4	4.89167
E14	1	1	59	22.93975	200	0	10.8	3.56	89.4014	5	2	5	5	5	3.6	1	6.52083
E14	2				400	0										1
E14	3				800	0									2.6	1	6.8875
E14	4				400	0										1
E14	5				400	0	12.68	3.56	91.0724						2.2	2	6.62083
E15	1	0	42	22.63468	400	0	7.63	3.56	75.9597	5	5	6	3	6	3	3	5.75417
E15	2				400	0										3
E15	3				300	0									3.2	2	5.1125
E15	4				50	0										3
E15	5				0	0	5.7	3.56	78.0465						3.8	3	6.22083
E16	1	1	27	22.31328	800	0	4.07	43.31	69.2598	7	6	6	7	7	1.4	4	4.59167
E16	2				800	0										2
E16	3				800	0									2.8	3	5.0875
E16	4				800	0										2
E16	5				800	0	3.91	23.03	71.8899						2.4	2	4.99583
E17	1	0	27	22.30936	400	0	6.26	5.12	94.7294	6	6	4	5	7	2.4	1	6.9375
E17	2				230	0										2
E17	3				200	0									2.2	2	6.67083
E17	4				400	0										1
E17	5				440	0	4.16	3.56	99.2746						2.8	1	6.75
E18	1	1	38	26.12861	400	0	6.96	3.56	84.6039	6	6	5	5	6	2.4	2	6.81667
E18	2				200	0										3
E18	3				200	0									2.8	2	6.81667
E18	4				0	0										2
E18	5				200	0	6.03	4.02	86.6966						2.2	1	6.35
F01	1	1	50	28.32658	400	0	7.29	3.56	91.6403	5	5	5	5	4	3.2	2	3.6375
F01	2				400	0										2
F01	3				400	0									4	2	5.07917
F01	4				400	0										2
F01	5				400	0	8	3.56	94.6071						3.8	3	4.55
F02	1	1	45	22.50693	800	0	7.48	3.56	62.4305	1	3	3	4	4	5	4
F02	2				800	1										5
F02	3				1600	1									5.8	5
F02	4				1600	1										5
F02	5				1600	1	12.61	3.56	61.3541						5.4	5
F03	1	0	43	30.55556	800	0	15.06	3.56	88.8928	3	6	5	2	5	3.8	2	6.03333
F03	2				1150	0										2
F03	3				800	1									3.2	2	6.5875
F03	4				800	1										2
F03	5				800	1	14.01	3.56	87.9764						4	2	5.7125
F04	1	1	41	21.97134	400	0			64.1195	6	7	6	5	6	2	2
F04	2				800	0										2
F04	3				800	1									2	2	5.70417
F04	4				1600	1										3
F04	5				1600	1			75.8308						2.2	2	5.7875
F05	1	1	38	25.39063	600	0	7.17	7.59	78.9919	7	7	7	7	7	1	1	6.5625
F05	2				800	0										2
F05	3				800	0									1.6	2	6.65417
F05	4				770	0										1
F05	5				800	0	8.9	6.44	88.7092						1.2	2	6.4
F06	1	1	48	26.89232	400	0			66.9946	5	7	6	5	5	2.4	2	6.80417
F06	2				800	0										2
F06	3				800	0									2.4	2	6.625
F06	4				800	0										1
F06	5				800	1			68.6128						2.4	2	6.70833
F07	1	0	58	23.98687	200	0	16.81	3.88	68.298	6	6	4	5	6	2.6	2	5.93333
F07	2				400	0										2
F07	3				800	0									2.75	2	6.18333
F07	4				400	0										2
F07	5					0	18.31	3.56	80.7158						2.75	2	6.7
F08	1	0	56	26.0351	800	0	8.59	3.56	66.8318	6	6	6	6	6	2	2	5.96667
F08	2				800	0										2
F08	3				800	0									2.4	2	6.05417
F08	4				800	0										2
F08	5					0	8.8	3.56	91.7823						2.8	2	6.26667
G01	1	0	21	28.80886	800	0	49.2	4.53	70.419	6	7	2	5	7	2.6	2	5.92083
G01	2				1120	0										3
G01	3				1600	1									2	4	4.35833
G01	4				1600	0										2
G01	5				1600	0	5.47	3.95	74.1253
G03	1	0	32	32.49055	800	0	6.32	3.56	72.9364	3	3	6	3	6	3.8	3	5.29583
G03	2				800	0										3
G03	3				1600	0									3.6	3	5.77917
G03	4				800	0										3
G03	5				800	0	6.79	3.56	67.8773						4	3	6.17917
G04	1	0	39	29.39622	400	0	10.24	3.56	99.8894	4	6	4	2	7	3.4	2	6.85
G04	2				800	0										2
G04	3				400	0									3	1	6.8375
G04	4				400	0										2
G04	5				400	0	9.36	3.56	105.452						2.6	1	6.9
G05	1	1	53	24.24242	400	0	9.28	3.62	79.3733							2
G05	2				400	0										2
G05	3				400	0									4	2	5.66667
G05	4				400	0										2
G05	5				50	0	13.11	3.56	58.6672						4	2	4.36667
H01	1	0	45	27.77427	400	0	6.64	3.56	71.0808	6	5	6	5	6	2.4	2	6.50833
H01	2				200	0										2
H01	3				200	0									2.8	2	6.24583
H01	4				0	0										2
H01	5				200	0	8.99	3.59	66.579						2.2	2	6.4
H02	1	0	33	24.25128	200	0	5.81	3.56	83.0046	1	1	6	3	4	5	4	6.51667
H02	2				200	0										4
H02	3				250	0									4.6	4	6.16667
H02	4				280	0										4
H02	5				200	0	13.19	3.56	88.0225						4.4	3	6.4875
H03	1	1	19	28.57796	400	0	8.71	36.58	83.1634	4	6	6	1	5	3.6	2	4.22083
H03	2				400	0										3
H03	3				800	0									4.2	2	4.07917
H03	4				400	0										2
H03	5				0	0	9.1	17.38	80.7797						4	2	5.5625
H05	1	0	33	25.88057	800	0			89.008	5	4	5	4	6	3.2	2	6.5875
H05	2				800	1										1
H05	3				1600	1									2.4	1	6.3125
H05	4				1600	1										2
H05	5				1600	1			89.4599						2.8	1	6.025
H06	1	1	36	29.0006	800	0
H06	2					0
H06	3					0
H06	4					0
H06	5					0
H07	1	1	30	33.22653	200	0	12.35	14.29	83.2055	4	6	4	5	7	2.8	1	6.30417
H07	2				400	0										2
H07	3				800	0									2.6	2	6.40833
H07	4				400	0										1
H07	5				400	0	9.43	10.27	79.9599						3	1	6.66667
H08	1	1	49	28.32658	800	0	8.71	4.7	64.9966	5	5	5	4	4	3.4	2	3.15417
H08	2				800	0										1
H08	3				800	1									2.6	2	3.04167
H08	4				800	1										1
H08	5				800	1	8.79	5.33	49.6456						3.2	3	2
H09	1	1	49	22.54658	800	0	4.6	3.56	56.7366	5	7	4	5		2.75	2	5.12083
H09	2				800	1										2
H09	3				800	1									2.2	3	5.20417
H09	4				800	0										2
H09	5				800	1	4.32	3.56	70.3954						3.2	3	5.75417
H10	1	1	52	26.10656	400	0			81.1981	7	5	7	6	7	1.6	2	6.37083
H10	2				200	0										1
H10	3				10	0									1	1	3.18333
H10	4				400	0										2
H10	5				200	0			77.2284						1.4	1	6.67083
I01	1	1	39	20.30741	200	0	4.41	6.05	104.587	5	6	6	5	6	2.4	1	6.025
I01	2				400	0										2
I01	3				400	0									2.4	2	6.55
I01	4				200	0										2
I01	5				400	0	6.8	5.01	104.293						3.4	1	6.9375
I02	1	0	51	22.0384	600	0	7.21	3.56	90.9454	5	4	4	5	5	3.4	1	6.81667
I02	2				800	0										1
I02	3				800	1									2.8	1	6.75
I02	4				800	1										1
I02	5				800	1	5.23	3.56	89.5426						3	1	7
I03	1	1	37	25.76298	400	0	7.87	22.7	81.0169	7	7	6	5	7	1.6	1	6.63333
I03	2				400	0										1
I03	3				400	0									2.4	2	6.51667
I03	4				200	0										2
I03	5				400	0	7.08	20.24	79.3407						2.2	1	6.6
I04	1	1	36	45.1791	800	0	46.61	5.91	60.6945	6	6	6	4	6	2.4	1	6.8375
I04	2				400	0										4
I04	3				800	0									1.75	2	6.75417
I04	4				800	0										2
I04	5				400	0	37.01	4.2	64.1961						1.8	1	6.50417
I05	1	0	44	26.00438	200	0	7.55	3.56	95.6837	7	6	7	4	7	1.8	2	5.98333
I05	2				400	0										1
I05	3				400	0									1.4	1	7
I05	4				400	0										1
I05	5				400	0	7.85	3.56	92.2043						1.4	1	4.775
I06	1	1	57	25.63692	400	0	9.29	3.56	84.8466	5	7	7	5	5	2.2	2	6.86667
I06	2				200	0										2
I06	3				200	0									2.8	2	6.43333
I06	4				200	0										2
I06	5				400	0	8.38	3.56	84.8466						2.4	2	6.38333
I07	1	0	18	25.72552	800	0	23.12	3.56	100.064	6	6	5	4	6	2.6	2	5.13333
I07	2				800	0										1
I07	3				800	0									1	1	6.2875
I07	4				800	0										2
I07	5				800	0	133.02	4.02	103.92						2	1	6.26667
I08	1	1	50	31.93497	800	0	18.77	3.56	74.473	6	6	6	4	6	2.4	2	6.06667
I08	2				800	0										3
I08	3				800	0									2.4	2	4.97917
I08	4				800	0										3
I08	5				800	0	17.75	3.56	78.1302						2.6	2	5.02917
I09	1	0	63	23.8088	400	0	9.59	3.94	70.4814	7	6	6	5	6	2	1	6.34167
I09	2				600	0										1
I09	3				400	0									1.8	1	6.81667
I09	4				400	0										1
I09	5				200	0	7.97	4.4	68.4008						2.4	1	6.2875
I10	1	0	19	31.30907	800	0	6.68	3.56	99.6988	6	6	6	6	7	1.8	1	6.80417
I10	2				800	1										2
I10	3				800	1									1.6	2	6.4625
I10	4				800	1										1
I10	5				800	1	6.25	3.92	105.295						1.6	2	6.75417
I11	1	0	60	25.03992	400	0	9.44	3.56	90.6581	5	3		3	7	3.5	2	6.4125
I11	2				800	0										2
I11	3				800	0									3.6	2	5.125
I11	4				800	0										2
I11	5				800	0	8.81	3.61	90.3444						3	2	5.45417
I12	1	0	41	25.50362	200	0	4.54	3.56	107.37	4	3	5	6	6	3.2	1	5.96667
I12	2				200	0										2
I12	3				400	0									2.4	1	6.95
I12	4				400	0										1
I12	5				400	0	7.48	3.56	99.9901						1.6	1	7
I13	1	0	48	24.25867	400	0	10.34	3.61	62.197	5	5	4	6	6	2.8	1	6.8
I13	2				400	0										2
I13	3				480	0									3.4	2	6.15
I13	4				400	0										1
I13	5				200	0	8.88	4.1	56.0993						2.6	2	6.68333
I14	1	1	21	20.79673	400	0	5.98	3.56	97.4406	6	4	6	6	4	2.8	2	6.47083
I14	2				200	0										2
I14	3				200	0									2.6	2	4.99583
I14	4				170	0										2
I14	5				200	0	4.7	3.56	98.4799						2.6	1	5.77083
I15	1	1	21	22.76147	800	0	10.52	6.68	81.4901	1	1	4	3	4	5.4	5	5.1
I15	2				800	0										4
I15	3				800	1									4	2	4.2375
I15	4				1600	1										3
I15	5				1600	0	12.51	8.68	70.9316						4.8	2	5.69167
I16	1	0	18	28.32697	200	0	7.06	3.89	100.267	4	3	5	6	5	3.4	2	5.34583
I16	2				400	0										2
I16	3				200	0									3	2	5.21667
I16	4				220	0										3
I16	5				700	0	11.25	3.56	100.47						3	2	5.15417
I17	1	1	35	27.42857	200	0	31.38	32.61	88.7614	4	6	6	4	5	3	2	5.80417
I17	2				200	0										2
I17	3				400	0									2.6	2	5.3125
I17	4				400	0										4
I17	5				400	0	25.67	27.7	95.3161						3	2	5.78333
I18	1	0	22	24.7721	400	0	6.54	9.43	97.2362	5	4	6	6	6	2.6	2	6.69167
I18	2				400	0										2
I18	3				400	0									2.6	2	6.75417
I18	4				400	0										2
I18	5				200	0	4.79	4.26	91.8986						2.2	2	6.7
I19	1	1	36	23.79536	200	0	7.42	4.14	90.16	5	3	5	3	7	3.4	2	6.65417
I19	2				400	0										2
I19	3				800	0									3.4	1	6.49583
I19	4				800	0										1
I19	5				800	0	10.19	4.69	89.2644						2.6	2	6.6875
I20	1	0	44	22.15265	200	0	11.68	3.62	76.9639	3	7	6	3	6	3	1	6.81667
I20	2				400	0										2
I20	3				400	0									2.8	1	6.775
I20	4				400	0										1
I20	5				400	0	11.8	3.56	76.744						2.2	1	6.7875
J01	1	0	37	25.68007	400	0	7.4	7.15	102.046	7	7	6	5	7	1.6	1	6.9
J01	2				400	0										1
J01	3				400	0									1.4	1	6.85
J01	4				400	0										1
J01	5				400	0	6.71	11.29	87.5603						1.8	1	6.75
J02	1	0	60	31.30907	800	0	11.17	3.56	83.8207	6	6	5	6	6	2.2	1	5.6375
J02	2				400	0										2
J02	3				200	0									2	2	5.09167
J02	4				100	0										2
J02	5				0	0	11.12	3.56	77.729						1.8	1	6.65
J03	1	1	28	24.22145	1600	0	6.07	3.56	99.7533	3	5	3	3	6	4	2	3.6375
J03	2				800	0										2
J03	3				800	0									3.2	2	3.68333
J03	4				520	0										4
J03	5				800	1	22.37	3.56	94.1221						3.8	2	2.91667
J04	1	1	55	22.22906	800	0	10.67	4.57	84.1037	5	5	6	5	6	2.6	2	5.84167
J04	2				800	0										2
J04	3				800	0									3.2	2	5.73333
J04	4				800	0										2
J04	5				800	0	14.3	4.34	78.7638						3.2	2	6.03333
J05	1	0	49	24.22145	400	0	13.8	6.83	79.5978	7	7	6	7	7	1.2	1	6.33333
J05	2				200	0										1
J05	3				0	0									1.4	1	6.51667
J05	4				0	0										1
J05	5				0	0	17.17	7.57	63.4631						1.6	2	6.46667
J06	1	0	38	25.4017	800	0	7.34	3.72	112.438	4	4	5	4	5	3.6	2	5.75833
J06	2				400	0										2
J06	3				400	0									3.6	2	5.90833
J06	4				200	0										2
J06	5				400	0	8.86	4.25	93.1263						3.6	2	5.9
J07	1	1	52	29.29688	800	0			72.9405	4	4	3	2	4	4.6	2	5.46667
J07	2					0										3
J07	3					0
J07	4					0
J07	5					0
J08	1	0	63	23.76543	400	0	8.1	3.56	99.1016	5	4	6	4	6	3	3	6.67083
J08	2				400	0										2
J08	3				400	0									2	2	5.5
J08	4				400	0										2
J08	5				400	0	7.95	3.56	82.2332						2.8	2	6.16667
J09	1	1	27		1600	0	8.56	9.68	90.1438	3	2	3	5	7	4	2	5.77083
J09	2				800	0										2
J09	3				400	0									4.4	2	6.21667
J09	4				400	0
J09	5				400	0	8.24	7.58	76.933						3.4	2	6.5
J10	1	0	59	31.91931	800	0	8.49	3.83	74.3089	6	5	4	3	3	3.8	1	4.57083
J10	2				800	0										2
J10	3				800	0									2.6	1	4.96667
J10	4				800	0										2
J10	5				800	0	9.73	3.9	73.5155						2	2	4.52917
J11	1	1	45		800	0				6	6	6	6	7	1.8	2	5.575
J11	2					0
J11	3					0
J11	4					0
J11	5					0
K01	1	0	48	28.02482	800	0	8.86	4.84	96.9868	6	4	7	3	6	2.8	3	4.99167
K01	2				800	0										2
K01	3				800	0									3.2	2	6.22917
K01	4				800	0										4
K01	5				1060	0	7.8	4.07	96.5528						3.6	2	6.23333
K03	1	1	37	32.17993	800	0	9.46	6.54	94.9285	4	2	3	2	7	4.4	3	5.34583
K03	2				800	0										3
K03	3				800	0									5.2	3	5.025
K03	4				800	0										2
K03	5				400	0	11.38	5.54	94.9285						4	2	6.63333
K04	1	0	44	22.79036	400	0	17.28	3.82	85.8979	3	4	6	5	6	3.2	2	6.55
K04	2				800	0										1
K04	3				800	0									2.2	1	6.73333
K04	4				800	0										2
K04	5				800	0	17.69	3.56	96.5536						2.6	2	6.33333
K05	1	0	46	29.32099	800	0	7.62	4.08	79.3041	4	6	6	5	7	2.4	3	6.32083
K05	2				800	1										2
K05	3				800	1									2.4	3	6.225
K05	4				1600	1										3
K05	5				1600	1	9.85	4.52	82.3274						1.6	2	6.40417
K06	1	0	54	29.72652	400	0			96.1512	2	2	5	1	5	5	3	5.69167
K06	2				400	0										2
K06	3				0	0									2.4	2	6.8375
K06	4				400	0										2
K06	5				200	0			101.963						3.6	2	6.35
K07	1	1	38	24.67702	1600	0			90.284	5	5	6	3	7	2.8	2	6.35417
K07	2				1600	1										2
K07	3				800	0									2	1	6.55
K07	4				800	0										1
K07	5				890	0			90.5829						3.2	2	5.80417
K08	1	1	38	20.54989	800	0	4.97	3.78	95.0951	5	7	7	4	7	2	2	6.825
K08	2				800	0										2
K08	3				800	0									2	1	6.8875
K08	4				800	0										1
K08	5				1100	0	7.43	5.56	93.9174						1.8	2	5.12083
L01	1	1	50	24.16716	800	0	5.6	4.44	69.3458	4	4	4	4	4	4	2	4.25
L01	2				800	0										2
L01	3				400	0									4	3	5.05417
L01	4				400	0										2
L01	5				800	0	6.14	3.9	74.4199						4	1	5.75417
L02	1	0	32	24.04934		0	12.56	3.56	90.1473	5	4	5	5	6	3	2	5.37917
L02	2				370	0										2
L02	3				200	0											6.025
L02	4				200	0										3
L02	5				200	0	4.52	3.56	88.1261						2.8	2	6.53333
L03	1	0	51	26.57313	800	0	10.67	3.56	72.0959	5	4	6	6	7	2.4	3	3.7625
L03	2				600	0										2
L03	3				600	0									2.2	2	3.94583
L03	4				500	0										2
L03	5				0	0	11.56	3.56	68.4491						2.4	2	3.82917
L04	1	0	42	21.70513	400	0	5.21	4.6	88.1356	4	5	6	5	6	2.8	2	4.9125
L04	2				200	0										2
L04	3				0	0									3	2	6.2375
L04	4				210	0										2
L04	5				200	0	4.67	4.43	87.1904						2.8	2	5.79167
L05	1	1	21	21.48438	200	0	7.06	3.56	84.517	4	5	5	5	6	3	2	6.7
L05	2				200	0										2
L05	3				200	0									3.4	2	6.41667
L05	4				200	0										2
L05	5				200	0	5.76	4.08	82.3359						3.4	2	6.60833
L06	1	0	47	29.08587	400	0	7.8	3.57	88.5983	5	4	6	6	6	2.6	2	5.91667
L06	2				0	0										2
L06	3				0	0									3	2	5.98333
L06	4				0	0										2
L06	5				0	0	9.25	3.56	89.4341						3	2	6.66667
L07	1	0	47	22.7244	800	0	10.04	3.56	88.8655	5	5	5	4	6	3	2	5.13333
L07	2				800	0										2
L07	3				800	0									2.2	2	4.9875
L07	4				800	1										2
L07	5				800	1	13.76	3.56	85.5121						2.6	2	5.12083
L08	1	0	22	30.42297	200	0	12.29	9.78	97.3413	5	5	6		5	2.75	2	5.90417
L08	2				200	0										2
L08	3				200	0									2.4	2	5.25
L08	4				200	0										2
L08	5				200	0	11.72	6.07	86.9638						3	2	4.4125
L09	1	0	22	31.05497	200	0	9.62	3.72	101.317	6	6	6	4	6	2.4	2	5.84167
L09	2				0	0										2
L09	3				0	0									2.6	1	5.85
L09	4				0	0										2
L09	5				0	0	15.88	6.95	101.737						2.8	2	6.075
N01	1	1	57	26.42357	400	0	7.91	5.77	104.723	6	3	5	5	7	2.8	2	5.8625
N01	2				400	0										1
N01	3				400	0									3.6	2	5.50833
N01	4				800	0										1
N01	5				400	0	9.55	6.5	99.4201						2	2	6.30417
N02	1	1	29	19.57168		0	9.04	3.56	72.4329	5	3	4	5	6	3.4	2	5.875
N02	2				800	0										1
N02	3				800	0									3.8	2	6.425
N02	4				800	0										2
N02	5				400	0	10.09	3.56	78.398						3.6	2	6.825
N03	1	0	41	28.06892	800	0	7.29	3.56	91.2939	5	6	4	4	7	2.8	2	6.29167
N03	2				400	0										2
N03	3				200	0									3.4	2	6.7875
N03	4				200	0										2
N03	5				200	0	8.23	3.56	89.5382						3.2	2	6.16667
N04	1	0	47	26.12245	800	0	8.47	3.56	106.411	5	4	5	6	6	2.8	2	5.47917
N04	2				800	1										2
N04	3				800	1											8
N04	4				800	1										2
N04	5				800	1	6.25	4.57	105.416						3	2	6.37083
N05	1	1	36	38.06228	800	0	12.31	3.56	81.041	5	6	6	4	6	2.6	2	6.62083
N05	2				400	0										2
N05	3				200	0									2.2	2	6.64167
N05	4				200	0										2
N05	5				400	0	20.59	3.56	79.8996						2.6	2	6.33333
N06	1	0	21	20.15621	1600	0			78.021	3	3	3	3	2	5.2	4	3.3625
N06	2					0
N06	3					0									4.6	1	7
N06	4					0
N06	5					0
N07	1	0	33	26.595	1600	0	9.05	9.12	103.48	6	6	6	5	6	2.2	2	6.07083
N07	2				400	0										2
N07	3				800	0									2	1	5.80833
N07	4				400	0										2
N07	5				400	0	7.96	4.78	99.4693						2.2	2	5.5125
N08	1	0	32	25.68007	800	0	12.78	5.49	100.576	5	6	5	5	6	2.6	1	7
N08	2				400	0										1
N08	3				400	0									2.8	1	7
N08	4				400	0										2
N08	5				400	0	11.5	5.39	96.3146						2.8	2	6.61667
N09	1	0	42	25.4017	800	0	5.16	3.56	94.1501	3	5	3	4		4.25	2	5.8125
N09	2				800	0
N09	3				800	0									2.8	2	4.99583
N09	4				800	0										3
N09	5				400	0	5.27	3.56	90.2272						3.2	2	5.12083
N10	1	0	53	29.76084	800	0	8.24	4.35	71.7106	5	5	4	5	5	3.2	2	6.95
N10	2				800	0										2
N10	3				800	0									2.8	1	6.8
N10	4				800	0										2
N10	5				800	0	7.58	3.56	63.6142						2.8	2	6.76667
N11	1	0	35	31.73828	800	0	16.97	5.67	89.1853	5	5	6	5	6	2.6	2	6.75417
N11	2				800	0										2
N11	3				400	0									3.2	3	6.4
N11	4				400	0										2
N11	5				800	0	46.56	6.08	74.3211						3	2	6.55417
N12	1	0	47	29.26334	800	0			83.0822	6	4	5	6	6	2.6	2	6.12083
N12	2					0
N12	3					0
N12	4					0
N12	5					0			83.0822
O01	1	0	46	26.81359	400	0	5.41	3.56	90.2046	3	2	4	3	5	4.6	2	6.01667
O01	2				800	0										2
O01	3				800	0									3.2	2	7
O01	4				400	0										4
O01	5				800	0	18.07	3.56	80.3076						4.8	4	4.85833
O02	1	1	33	19.13265	1600	0	5.8	3.56	104.04	5	7	6	4	5	2.6	1	6.39167
O02	2				800	0										1
O02	3				800	0									2.2	1	6.57083
O02	4				800	0										1
O02	5				400	0	5.44	3.56	101.213						2.2	1	5.37083
O03	1	0	22	21.85728	400	0			96.5111	3	2	5	4	2	4.8	2	6.0875
O03	2				400	0										2
O03	3				400	0									2	1	6.49167
O03	4					0
O03	5					0
O04	1	1	26	24.14152	800	0			82.0975	4	4	5	6	6	3	2	5.68333
O04	2				800	0										2
O04	3				400	0									2.4	1	6.20833
O04	4					0
O04	5					0
O05	1	1	46	23.14725	800	0	4.42	5.51	68.8687	6	7	6	6	6	1.8	1	6.55
O05	2				800	1										1
O05	3				800	1									1.6	1	6.95
O05	4				800	1										1
O05	5				800	1	9.25	5.62	67.5314						1	1	6.95
O08	1	1	41	21.22449	800	0	6.62	3.56	70.7149	4	4	5	4	4	3.8	2	4.07917
O08	2				800	0										2
O08	3				800	0									3.2	2	5.20833
O08	4				800	0										2
O08	5				200	0	6.65	3.56	69.856						3.6	2	4.27917
O09	1	0	20	18.68512	200	0	4.1	47.42	104.121	5	6	5	5	6	2.6	2
O09	2				200	0										2
O09	3				400	0									2	2	5.65
O09	4				800	0										2
O09	5				800	0	4.69	28.74	100.472						2.4	2	5.7
O12	1	0	51	21.15885	800	0	4.32	5.95	73.3344	5	5	5	4	5	3.2	2	5.3
O12	2				800	0										3
O12	3				800	1									2.2	2	6.70417
O12	4				800	1										2
O12	5				800	1	6.51	3.56	73.9612						3.4	2	5.84583
O14	1	0	64	25.12783	800	0	5.2	3.56	67.5554	4	6	4	5	6	3	2	6.24583
O14	2				800	0										2
O14	3				800	0									3.2	2	5.67917
O14	4				800	0										2
O14	5				800	0	5.24	3.56	69.0511						3.6	2	5.89167
O15	1	1	25	23.53037	400	0	5.61	3.56	80.7912	6	4	7	5	6	2.4	1	6.0375
O15	2				400	0										1
O15	3				800	0									2.6	1	6.60417
O15	4				800	0										1
O15	5				800	0	5.74	3.56	75.9035						1.6	2	6.24167
O16	1	0	26	23.14815	1600	0	5.91	3.56	85.7539	3	4	3	4	6	4	2	4.71667
O16	2				1600	1										2
O16	3				1600	1									3.2	2	5.5875
O16	4				1600	1										2
O16	5				800	1	5.75	3.56	79.8773						4.4	4	2.95833
O17	1	0	33	22.79036	200	0	8.54	3.8	97.6402	6	4	6	6	7	2.2	1	6.49167
O17	2				800	0										2
O17	3				800	0									2.4	1	7
O17	4				800	0										1
O17	5				800	1	10.1	3.56	97.013						2.8	1	6.95
O18	1	1	51	23.03004	200	0	8.05	3.56	68.9473	6	7	6	6	6	1.8	2	6.43333
O18	2				400	0										2
O18	3				400	0									2	1	6.73333
O18	4				800	0										1
O18	5				800	0	5.95	3.56	63.9989						2.2	1	6.73333
O19	1	0	20	23.45679	400	0	10.59	38.69	96.9781	4	3	4	6	7	3.2	1	5.9375
O19	2				800	0										1
O19	3				800	0									2.6	1	6.24167
O19	4				800	0										1
O19	5				400	0	8.73	7.24	92.8652						2.6	1	6.66667
O20	1	1	38	27.04165	1600	0	18.4	4.39	87.4336	5	6	6	4	7	2.4	4	4.79583
O20	2				1600	1										3
O20	3				1600	1									2	2	6.9
O20	4				800	1										2
O20	5				800	1	14.49	3.56	105.435						3	2	6.72083
O21	1	1	44	31.48789	800	0	14.67	3.71	94.5237	5	7	6	6	7	1.8	1	5.48333
O21	2				800	0										2
O21	3				400	0									1.6	1	6.1
O21	4				400	0										2
O21	5				400	0	9.18	3.56	94.2188						1.2	1	6.25
O22	1	1	55	22.67574	800	0			73.6579	6	4	7	6	4	2.6	2	4.9
O22	2					0
O22	3					0
O22	4					0
O22	5					0
O23	1	0	35	32.00955	400	0	14.39	3.56	102.876	3	5	5	3	6	3.6	2	6.2
O23	2				400	0										1
O23	3				400	0									3.2	1	6.76667
O23	4				400	0										2
O23	5				400	0	16.12	3.56	97.9865						3.2	2	6.73333
P01	1	1	29	19.7777	1600	0	6.77	3.56	95.6896	2	1	4	3	3	5.4	4	4.20833
P01	2				800	0										3
P01	3				800	0									5	2	4.975
P01	4				850	0										5
P01	5				800	0	7.62	9.92	95.3969						5.8	4	5.2625
P02	1	0	19	25.76177	400	0	9	3.56	89.6698	5	6	4	5	6	2.8	3	3.0875
P02	2				600	0										4
P02	3				800	1									3.4	3	5.11667
P02	4				1600	1
P02	5				1600	1	6.41	4.47	97.2722						3.4	2	5.4625
P03	1	0	57	39.41593	800	0	19.91	3.65	76.106	6	5	5	4	6	2.8	3	5.09167
P03	2				800	0										3
P03	3				400	0									3.2	3	5.7625
P03	4				400	0										2
P03	5				200	0	19.1	3.56	72.7342						3.4	3	5.93333
P04	1	1	21	17.64706	400	0	6.7	3.56	77.4345	1	3	2	4	1	5.8	2	5.37083
P04	2				300	0										2
P04	3				400	0									6	2	3.90833
P04	4				800	0										2
P04	5				800	0	5.45	6.03	78.1986						4.4	2	6.12083
P05	1	1	54	44.28855	800	0	17.37	4.62	50.8992	5	7	6	4	5	2.6	2	4.89167
P05	2				1600	1										1
P05	3				1600	1									2.2	2	4.63333
P05	4				1600	1										2
P05	5				1600	1	29.94	5.03	66.8476						2.2	2	5.7375
P06	1	1	57	29.35752	400	0	14.53	4.04	93.646	2	5	6	4	6	3.4	4	4.70833
P06	2				400	0										4
P06	3				400	0									3.6	3	5.12083
P06	4				425	0										2
P06	5				400	0	14.17	3.56	92.5486						3.4	3	5.70417
P07	1	0	61	29.66797	600	0	40.2	4.27	60.5743	2	1	5	2	4	5.2	4	3.75417
P07	2				800	0										4
P07	3				800	1									5	4	4.46667
P07	4				800	1										4
P07	5				900	0	953.13	3.71	76.2492						5.2	4	3.7625
P08	1	1	37	42.96875	400	0	19.22	3.8	70.2234	2	6	3	1	4	4.8	2	6.81667
P08	2				400	0										4
P08	3				200	0									4.6	2	6.00417
P08	4				200	0										3
P08	5				200	0	19.8	3.56	75.195						3.4	2	6.61667
Q01	1	0	37	33.45821		0	12.53	3.56	78.4844	5	7	6	4	6	2.4	2	6.36667
Q01	2				400	0										4
Q01	3				400	0									2.6	2	5.95833
Q01	4				400	0										2
Q01	5				400	0	21.91	3.56	73.5144						2.4	2	6.21667
Q02	1	1	49	21.09375	1200	0	14.68	4.56	74.2772	5	6	5	5	7	2.4	2	4.50833
Q02	2				400	0										2
Q02	3				400	0									2.8	2	6.2875
Q02	4				800	0										2
Q02	5				800	0	9.26	4.14	59.6994						2.4	2	4.32083
Q03	1	0	26	25.69707	800	0	7.66	3.56	83.574	6	7	7	5	7	1.6	1	6.25
Q03	2				800	1										2
Q03	3				1600	1									3.4	2	5.89583
Q03	4				800	1										2
Q03	5				1600	1	5.41	3.56	91.9105						2.6	2	5.875
Q04	1	1	56		400	0	8.45	3.76	90.7423	4	4	6	6	6	2.8	2	6.13333
Q04	2				400	0										2
Q04	3				400	0									1	1	6.41667
Q04	4				400	0										2
Q04	5				400	0	6.62	3.56	88.7031						1.4	1	6.83333
Q05	1	1	36		1600	0	7.38	6.15		6	6	3	6	6	2.6	2	6.40417
Q05	2				800	0										1
Q05	3				800	0									3	1	6.85
Q05	4				1600	0										2
Q05	5				800	0	10.23	3.7							2.4	2	6.9
R04	1	0	53		200	0				4	3	6	3	3	4.2	3	5.4125
R04	2
R04	3
R04	4
R04	5
R06	1	0	31	19.40936	1200	0			95.8752	7	6	6	6	7	1.6	2	6.26667
R06	2				800	0										1
R06	3				1200	0									4	2	6.8
R06	4					0
R06	5					0
R07	1	0	42	25.94548	200	0			94.0096	6	6	6	6	7	1.8	1	6.9375
R07	2				200	0										1
R07	3					0
R07	4					0
R07	5					0
R09	1	1	22	25.31545	800	0			61.9812	4	5	5	3	6	3.4	3	5.68333
R09	2				800	1										3
R09	3				1600	1									4.8	2	6.53333
R09	4					0
R09	5					0
